# Supplementary material for: Neuroretinal Alterations in Persistent COVID-19: A Two-Year OCT Follow-Up
Source: J Clin Med. 2026 Jul 14;15(14):5497. doi: 10.3390/jcm15145497 (PMC13413350; doi:10.3390/jcm15145497)
Supplement: Supplementary file 1 [file jcm-15-05497-s001.zip]

Archive with 1 entries (1 files):
- jcm-4364040-supplementary.pdf
